# Supplementary material for: The Preparation of Curcumin-Loaded Pickering Emulsion Using Gelatin–Chitosan Colloidal Particles as Emulsifier for Possible Application as a Bio-Inspired Cosmetic Formulation
Source: Pharmaceutics. 2024 Mar 3;16(3):356. doi: 10.3390/pharmaceutics16030356 (PMC10975880; doi:10.3390/pharmaceutics16030356)
Supplement: Supplementary file 1 [file pharmaceutics-16-00356-s001.zip]

Archive with 1 entries (1 files):
- pharmaceutics-2889903-supplementary.pdf
